# Supplementary material for: Overcoming extrapolation challenges of deep learning by incorporating physics in protein sequence-function modeling
Source: PLoS Comput Biol. 2026 Mar 25;22(3):e1013728. doi: 10.1371/journal.pcbi.1013728 (PMC13048498; doi:10.1371/journal.pcbi.1013728)
Supplement: S1 Table — The features are divided into four categories: (1) One-hot encoding of 21 variables representing 20 amino acids and 1 stop codon; (2) AAIndex features consisting of 19 numerical values based on physicochemical properties [3]; (3) Rosetta energetics with 20 energy terms related to protein stability and folding, including attractive forces (fa_atr), van der Waals repulsive forces (fa_rep, fa_intra_rep), solvation energy (fa_sol, Fa_intra_sol_xover4, lk_ball_wtd), dielectric electrostatics (fa_elec), Proline ring closing energy (pro_close), disulfide statistical energies (dslf_fa13), and hydrogen bonding contributions (hbond_sr_bb, hbond_lr_bb, hbond_bb_sc, hbond_sc); and (4) the Root mean square fluctuation (RMSF) derived from atomistic simulations, capturing protein flexibility and represented by a single feature. Note that only 8 of the 20 Rosetta energy terms are selected to be used in training final VEPs reported in this work (highlighted in italic). (XLSX) [file pcbi.1013728.s017.xlsx]

## Sheet: Sheet1
Features	Description	Dimension
One-hot encoding	Representing 20 amino acids and 1 stop codon	21
AAIndex Features [3]	Numerical values corresponding to various physicochemical properties	19
Rosetta Energetics [4]: fa_atr fa_rep fa_sol fa_intra_rep fa_intra_sol_xover4 lk_ball_wtd fa_elec pro_close hbond_sr_bb hbond_lr_bb hbond_bb_sc hbond_sc dslf_fa13 omega fa_dun p_aa_pp yhh_planarity ref rama_prepro ddG	Inter LJ attractive Inter LJ repulsive Lazaridis-Karplus solvation energy Intra LJ repulsion Intra-residue LK solvation Weighted sum of anisotropic and LK solvation Columbic electrostatic potential Proline ring closure energy Backbone-backbone HBond of close residues Backbone-backbone HBond of distant residues Sidechain-backbone HBond energy Sidechain-sidechain HBond energy Disulfide geometric po…	8
RMSF	Root means square fluctuation of Ca atoms derived from atomistic simulations	1
