# Supplementary material for: Overcoming extrapolation challenges of deep learning by incorporating physics in protein sequence-function modeling
Source: PLoS Comput Biol. 2026 Mar 25;22(3):e1013728. doi: 10.1371/journal.pcbi.1013728 (PMC13048498; doi:10.1371/journal.pcbi.1013728)
Supplement: S2 Table — The table lists the batch size (32, 64, 128, 1024, 2048), learning rate (0.005, 1 × 10 – ³, 1 × 10 ⁻ ⁴), number of dense layers (1, 2, 3), and number of nodes for NN models (100, 200). For CNN models, the number of convolutional layers and filter sizes are reported, while for GCN models, the graph thresholds (in Å) are specified. If mutational or positional splits used different hyperparameters, they are indicated separately within the corresponding cell. (XLSX) [file pcbi.1013728.s018.xlsx]

## Sheet: Sheet1
Model	avGFP	Bgl3	GB1	Pab1	Ube4b
LR	Batchsize:128 Learning rate:10-4	Batchsize:128 Learning rate:10-4	Batchsize:128 Learning rate:10-4	Batchsize:128 Learning rate:10-3	Batchsize:64 Learning rate:10-4
		Mutational: Batchsize: 1024
NN	Batchsize: 32 Learning rate:10-4 Dense layer: 3 Nodes: 100	Batchsize: 32 Learning rate:10-4 Dense layer: 2 Nodes: 100	Batchsize: 64 Learning rate:10-4 Dense layer: 1 Nodes: 1000	Batchsize: 128 Learning rate:10-3 Dense layer: 3 Nodes: 100	Batchsize: 64 Learning rate:10-4 Dense layer: 3 Nodes: 100
	Positional: Batchsize: 64 Learning rate:5e-3 Dense layer: 1 Nodes: 1000		Mutational: Batchsize: 32 Dense layer: 3 Nodes: 100
CNN	Batchsize: 64 Learning rate:10-3 Convolutionlayer:5 Filter: 128 Kernel: [3, 1]	Batchsize: 64 Learning rate:10-4 Convolutionlayer:1 Filter: 32 Kernel: [17, 1]	Batchsize: 32 Learning rate:10-4 Convolutionlayer:3 Filter: 128 Kernel: [17, 1]	Batchsize: 128 Learning rate:10-4 Convolutionlayer:3 Filter: 128 Kernel: [17, 1]	Batchsize: 128 Learning rate:10-4 Convolutionlayer:5 Filter: 128 Kernel: [3, 1]
	Mutational: Kernel: [17, 1] Batchsize: 128	Mutational: Batchsize: 2048 Convolutionlayer:3 Filter: 128 Learning rate:10-3	Mutational: Batchsize: 1024 Convolutionlayer:1 Kernel: [7, 1]	Mutational: Batchsize: 64 Convolutionlayer:1 Kernel: [3, 1] Learning rate:10-3
	Positional: Kernel: [17, 1] Batchsize: 64	Positional: Convolutionlayer:5 Filter: 128 Learning rate:10-3	Positional: Batchsize: 64 Convolutionlayer:1 Filter: 32 Kernel: [13, 1]	Positional: Batchsize: 1024 Convolutionlayer:1 Filter: 32 Kernel: [7, 1]	Positional: Batchsize: 32 Learning rate:10-3 Convolutionlayer:1 Filter: 32 Kernel: [7, 1]
GCN	Batchsize: 32 Learning rate:10-4 Convolutionlayer:2 Filter: 128 Graph threshold: 7	Batchsize: 128 Learning rate:10-4 Convolutionlayer:1 Filter: 32 Graph threshold: 6	Batchsize: 32 Learning rate:10-4 Convolutionlayer:5 Filter: 128 Graph threshold: 7	Batchsize: 128 Learning rate:10-4 Convolutionlayer:1 Filter: 32 Graph threshold: 7	Batchsize: 128 Learning rate:10-4 Convolutionlayer:3 Filter: 128 Graph threshold: 7
		Mutational: Batchsize: 1024	Mutational: Batchsize: 64	Mutational: Batchsize: 64 Convolutionlayer:3 Filter: 128 Learning rate:10-3	Mutational: Batchsize: 64 Convolutionlayer:1 Filter: 256
	Positional: Batchsize: 1024 Learning rate:10-3 Convolutionlayer:1 Filter: 128		Positional: Batchsize: 64	Positional: Batchsize: 1024 Filter: 256
