# Supplementary material for: Overcoming extrapolation challenges of deep learning by incorporating physics in protein sequence-function modeling
Source: PLoS Comput Biol. 2026 Mar 25;22(3):e1013728. doi: 10.1371/journal.pcbi.1013728 (PMC13048498; doi:10.1371/journal.pcbi.1013728)
Supplement: S3 Table — (XLSX) [file pcbi.1013728.s019.xlsx]

## Sheet: Sheet1
		Regime
		LR	NN	CNN	GCN
GB1	No BP	0.82	0.88	0.88	0.88
	BP	0.9	0.9	0.88	0.87
Pab1	No BP	0.8	0.76	0.79	0.77
	BP	0.85	0.85	0.82	0.81
Ube4b	No BP	0.33	0.39	0.38	0.38
	BP	0.43	0.44	0.44	0.4
avGFP	No BP	0.42	0.5	0.57	0.57
	BP	0.52	0.53	0.68	0.71
Bgl3	No BP	0.43	0.41	0.37	0.36
	BP	0.43	0.46	0.42	0.4
